# Supplementary material for: Contact Electrification of Biological and Bio-Inspired Adhesive Materials on SiO2 Surfaces: Perspectives from DFT Calculations
Source: Biomimetics (Basel). 2022 Nov 28;7(4):216. doi: 10.3390/biomimetics7040216 (PMC9775756; doi:10.3390/biomimetics7040216)
Supplement: Supplementary file 1 [file biomimetics-07-00216-s001.zip]

Archive with 1 entries (1 files):
- biomimetics-1974230-supplementary.pdf
